# Supplementary material for: Interprofessional Leadership Development: Role of Emotional Intelligence and Communication Skills Training
Source: MedEdPORTAL. 2022 May 13;18:11247. doi: 10.15766/mep_2374-8265.11247 (PMC9098732; doi:10.15766/mep_2374-8265.11247)
Supplement: Supplementary file 1 — EI in Interprofessional Leadership.pptxFacilitator Guide to Fishbowl Activity.docxSmall-Group Fishbowl Activity Evaluation.docxWorkshop Evaluation.docx [file mep_2374-8265.11247-s001.zip]

Archive with 5 entries (5 files):
- B. Facilitator Guide to Fishbowl Activity.docx
- D. Workshop Evaluation.docx
- A. EI in Interprofessional Leadership.pptx
- C. Small-Group Fishbowl Activity Evaluation.docx
- Educational_Summary_Report_11247.pdf
